# Supplementary material for: Neuroprotection by Mitochondrial NAD Against Glutamate-Induced Excitotoxicity
Source: Cells. 2025 Apr 12;14(8):582. doi: 10.3390/cells14080582 (PMC12025592; doi:10.3390/cells14080582)
Supplement: Supplementary file 1 [file cells-14-00582-s001.zip]

Archive with 2 entries (2 files):
- cells-3556205- supplementary mov 1.avi
- cells-3556205-supplementar.docx
